# Supplementary material for: Association of human disturbance and gastrointestinal parasite infection of yellow baboons in western Tanzania
Source: PLoS One. 2022 Jan 12;17(1):e0262481. doi: 10.1371/journal.pone.0262481 (PMC8754341; doi:10.1371/journal.pone.0262481)
Supplement: S1 Table — Table showing all statistical results assessing the association between gastrointestinal parasite prevalence in yellow baboons and estimated age, group size and level of habitat disturbance. (XLSX) [file pone.0262481.s001.xlsx]

## Sheet: Sheet1
Parasite	Variable	χ	p
Isotrichid ciliates	Disturbance	0	1
	Group size	3.589	0.058
	Age	0	1
Entamoeba sp.	Disturbance	2.210	0.331
	Group size	3.145	0.076
	Age	0.0003	0.987
Iodamoeba buetschlii	Age	0.777	0.378
Blastocystis sp.	Disturbance	5.394	0.067
	Age	0.006	0.937
Chilomastix mesnili	Disturbance	3.247	0.197
	Group size	3.128	0.077
	Age	2.603	0.107
Strongyloides sp.	Disturbance	4.654	0.098
	Group size	0.525	0.469
Spirurids	Disturbance	0.45	0.799
	Group size	1.189	0.275
	Age	0.637	0.425
Streptopharagus sp.	Age	0.098	0.754
