# Supplementary material for: Association of human disturbance and gastrointestinal parasite infection of yellow baboons in western Tanzania
Source: PLoS One. 2022 Jan 12;17(1):e0262481. doi: 10.1371/journal.pone.0262481 (PMC8754341; doi:10.1371/journal.pone.0262481)
Supplement: S2 Table — Table showing raw data on gastrointestinal parasite infections of 135 individuals, assessed through coproscopic analysis of faecal samples. (XLSX) [file pone.0262481.s002.xlsx]

## Sheet: Mason.et.al_Yellow.Babooks_DATA
Troop Number	Disturbance Level	Group Size	Estimated Age	Strongylida EPG	Isotrichurid Ciliate 'E'PG	Parasite Presence
						Strongylids	Strongyloides	Spirurid	Streptopharagus	Balantioides	Entamoeba coli	Entamoeba spp.	Iodamoeba	Blastocystis	Chilomastix
1	Low	13	adult	1225.25	248.3	1	0	0	0	1	1	1	1	1	0
1	Low	13	adult	104.65	321.54	1	0	0	0	1	1	1	0	1	1
1	Low	13	adult	41.06	50.84	1	0	0	0	1	1	1	0	1	1
1	Low	13	adult	553.43	43.66	1	0	0	0	1	1	1	1	0	1
1	Low	13	adult	290.95	51.95	1	0	0	1	1	1	1	0	1	0
1	Low	13	adult	663.46	160.8	1	1	0	0	1	1	1	1	1	0
1	Low	13	adult	1652.17	359.09	1	0	0	0	1	1	1	1	0	0
1	Low	13	juvinille	17.44	536.67	1	0	0	1	1	1	1	1	0	1
1	Low	13	adult	58.77	49.65	1	1	0	1	1	1	1	1	1	0
1	Low	13	adult	257.14	18.33	1	1	0	0	1	1	1	1	0	0
1	Low	13	juvinille	246.84	38.6	1	1	0	0	1	1	1	1	0	0
1	Low	13	adult	713.94	112.82	1	1	0	0	1	1	1	1	1	0
2	Low	25	adult	209.63	22.44	1	0	0	1	1	0	1	1	0	0
2	Low	25	adult	60.48	23.31	1	0	0	0	1	1	1	1	1	0
2	Low	25	adult	213.93	0.91	1	0	0	1	1	1	1	1	0	0
2	Low	25	adult	209.75	5.91	1	0	0	0	1	1	1	0	1	0
2	Low	25	adult	334.46	25.52	1	0	0	0	1	0	1	1	0	0
2	Low	25	adult	375	1.81	1	0	0	0	1	1	1	1	1	0
2	Low	25	adult	945	134.68	1	0	0	0	1	0	1	1	0	0
2	Low	25	adult	1263.83	63.77	1	0	0	1	1	0	1	1	0	0
2	Low	25	adult	58.63	25	1	0	0	0	1	0	0	0	0	0
2	Low	25	adult	298.76	24.39	1	0	0	0	1	1	1	1	1	0
2	Low	25	adult	897.4	51.79	1	0	0	1	1	0	1	1	1	0
2	Low	25	adult	851.79	3.98	1	0	0	0	1	0	1	1	1	0
2	Low	25	adult	7.19	4	1	0	0	0	1	1	1	1	1	0
2	Low	25	adult	132.35	4.18	1	0	0	0	1	1	1	1	0	0
2	Low	25	adult	134.01	15	1	0	0	0	1	1	1	1	1	0
2	Low	25	adult	652.85	40.7	1	0	0	0	1	0	1	1	0	0
2	Low	25	adult	383.52	90	1	0	0	1	1	0	1	1	1	0
2	Low	25	adult	44.49	19.89	1	0	0	0	1	0	1	0	0	0
2	Low	25	adult	357.4	16.22	1	0	0	0	1	1	1	1	1	0
3	Low	37	adult	915	120	1	0	0	0	1	1	1	0	1	0
3	Low	37	adult	557.52	42.55	1	0	0	0	1	1	1	1	1	0
3	Low	37	adult	672.31	1.3	1	0	1	0	1	1	1	1	0	0
3	Low	37	adult	1425.82	0	1	0	0	1	1	1	1	1	1	0
3	Low	37	adult	1079.6	1.75	1	0	0	0	1	1	1	1	1	0
3	Low	37	adult	155.59	1.95	1	0	0	1	1	1	1	1	1	0
3	Low	37	adult	742.72	10.93	1	0	0	0	1	1	1	1	1	0
3	Low	37	adult	1270.16	156.45	1	0	0	0	1	1	1	1	0	0
3	Low	37	adult	1026.06	2.03	1	1	0	0	1	1	1	1	0	0
3	Low	37	adult	909.33	13.33	1	1	0	0	1	1	1	1	1	0
3	Low	37	adult	703.64	148.71	1	1	0	0	1	1	1	0	1	0
3	Low	37	adult	562.5	5.63	1	0	0	1	1	1	1	1	1	0
3	Low	37	adult	226.16	10.82	1	0	1	0	1	0	1	1	0	0
3	Low	37	adult	245.8	4.45	1	0	0	1	1	1	1	1	1	0
3	Low	37	juvinille	248.1	49.64	1	1	0	1	1	1	1	1	0	0
3	Low	37	adult	657.47	3.24	1	0	0	1	1	1	1	1	1	0
3	Low	37	adult	111.04	1.88	1	1	0	1	1	1	1	1	1	0
3	Low	37	juvinille	210.94	314.61	1	1	0	0	1	1	1	1	1	1
3	Low	37	adult	98.28	1.47	1	0	0	1	1	1	1	1	1	0
4	Low	21	juvinille	629.37	147.01	1	0	0	1	1	0	1	0	1	0
4	Low	21	adult	153.14	85.34	1	1	1	1	1	0	1	1	0	0
4	Low	21	adult	46.68	38.62	1	0	1	0	1	0	1	1	1	0
4	Low	21	adult	524.76	14.33	1	0	1	0	1	1	1	0	1	0
4	Low	21	adult	141.73	2.2	1	0	1	0	1	0	1	1	1	0
4	Low	21	adult	77.59	328.95	1	0	0	0	1	1	1	1	1	0
4	Low	21	adult	1339.29	609.09	1	0	1	1	1	1	1	1	1	0
4	Low	21	adult	190.44	30.88	1	1	1	1	1	0	1	1	1	0
4	Low	21	adult	256.33	97.3	1	1	1	0	1	1	0	1	1	0
4	Low	21	adult	95.97	35.07	1	0	0	0	1	1	1	1	1	0
4	Low	21	adult	152.54	444.29	1	0	1	0	1	1	1	1	0	0
4	Low	21	juvinille	183.14	17.14	1	1	0	0	1	1	1	1	1	0
4	Low	21	adult	321.43	0.5	1	0	0	0	1	1	1	0	0	0
4	Low	21	adult	453.7	18.44	1	1	1	0	1	1	1	1	1	0
4	Low	21	adult	417.34	0.56	1	1	1	1	1	1	1	1	1	0
4	Low	21	adult	129.5	170.19	1	1	1	1	1	1	1	1	0	0
4	Low	21	juvinille	54.44	178.17	1	1	0	0	1	0	1	1	0	0
4	Low	21	adult	143.9	259.22	1	1	1	0	1	1	1	1	1	0
4	Low	21	adult	202.25	1.03	1	1	1	0	1	1	1	1	0	0
4	Low	21	adult	226.19	270.74	1	1	1	1	1	1	1	1	1	0
4	Low	21	adult	115.65	8.24	1	1	0	1	1	1	1	1	0	0
5	High	5	adult	415.38	0	1	0	0	0	0	0	0	0	0	0
5	High	5	adult	469.49	8.37	1	0	0	1	1	0	0	0	0	0
5	High	5	adult	592.91	0	1	0	0	0	0	0	0	0	0	0
5	High	5	adult	603.16	0	1	0	0	1	1	0	0	0	0	0
6	High	7	adult	102.79	28.24	1	0	0	0	1	0	1	1	1	0
6	High	7	adult	613.64	7.56	1	0	0	0	1	0	1	0	1	1
6	High	7	juvinille	7.26	16.12	1	0	0	0	1	0	1	0	1	0
6	High	7	adult	17.18	0	1	1	0	0	0	1	1	0	1	0
6	High	7	adult	53.25	0	1	0	0	1	0	1	1	0	0	0
6	High	7	adult	16.54	453.68	1	0	0	0	1	1	1	1	0	0
6	High	7	adult	335.82	449.44	1	0	0	0	1	1	1	1	1	0
7	High	12	adult	69.95	43.45	1	1	1	0	1	0	1	0	1	0
7	High	12	adult	82.03	19.91	1	0	0	0	1	0	1	0	0	0
7	High	12	adult	109.76	33.83	1	0	0	0	1	0	1	0	1	0
7	High	12	adult	148.03	66.08	1	0	0	1	1	0	1	0	1	0
7	High	12	adult	273.06	19.43	1	0	0	0	1	0	0	0	0	0
7	High	12	adult	64.29	0.7	1	0	0	0	1	0	0	0	0	0
7	High	12	adult	321.43	0	1	0	0	0	0	0	0	0	0	0
7	High	12	juvinille	20.45	54.01	1	0	0	1	1	0	1	0	0	0
7	High	12	juvinille	19.74	1.65	1	1	1	0	1	1	1	1	1	0
7	High	12	adult	207.24	21.47	1	0	0	1	1	0	0	0	1	0
8	Medium	28	adult	7.33	1.9	1	0	0	0	1	0	0	0	0	0
8	Medium	28	adult	204.55	2.11	1	0	0	1	1	1	1	1	1	0
8	Medium	28	adult	17.58	112.15	1	0	0	0	1	0	1	1	1	0
8	Medium	28	adult	119.82	118.47	1	0	0	0	1	1	1	1	1	0
8	Medium	28	adult	107.14	79.87	1	0	0	0	1	0	1	1	1	0
8	Medium	28	adult	62.07	105.56	1	0	0	1	1	0	1	1	1	0
8	Medium	28	juvinille	0	77.17	1	1	1	1	1	1	1	0	1	0
8	Medium	28	adult	459.94	44.05	1	0	1	1	1	0	1	0	1	0
8	Medium	28	adult	494.39	16.28	1	0	1	1	1	1	1	1	1	0
8	Medium	28	adult	45.92	12.66	1	0	0	1	1	1	1	0	1	0
8	Medium	28	adult	380.77	244.44	1	0	0	1	1	1	1	1	1	0
8	Medium	28	adult	34.09	86.82	1	1	0	1	1	0	1	0	1	0
8	Medium	28	adult	171.97	73.68	1	0	1	1	1	0	1	0	1	0
8	Medium	28	adult	173.08	183.54	1	0	0	1	1	0	1	0	1	0
8	Medium	28	adult	303.57	148.25	1	0	1	1	1	0	1	1	1	0
8	Medium	28	adult	83.85	37.07	1	0	0	1	1	1	1	0	1	0
8	Medium	28	adult	194.16	69.57	1	0	0	1	1	1	1	0	1	0
8	Medium	28	adult	148.68	277.19	1	1	0	0	1	1	1	1	1	0
8	Medium	28	adult	22.73	64.56	1	1	0	1	1	1	1	1	1	0
8	Medium	28	adult	72.58	91.52	1	0	0	1	1	1	1	1	1	0
9	High	29	adult	270	514.22	1	0	0	1	1	1	1	1	0	0
9	High	29	adult	1848.73	945.66	1	0	1	1	1	1	1	1	1	0
9	High	29	juvinille	85.88	567.97	1	1	0	1	1	1	1	0	1	0
9	High	29	adult	424.53	1991.41	1	0	1	1	1	0	1	1	1	0
9	High	29	adult	220.21	1340.82	1	0	0	0	1	1	1	1	1	0
9	High	29	adult	34.88	544.61	1	0	0	0	1	1	1	1	1	0
9	High	29	adult	130.06	856.65	1	0	0	0	1	1	1	1	1	0
9	High	29	adult	304.05	0	1	0	0	1	0	0	0	0	0	0
9	High	29	adult	1905.11	1105.33	1	0	0	1	1	1	1	1	1	0
9	High	29	adult	119.32	649.6	1	0	0	0	1	1	1	1	1	0
9	High	29	adult	699.58	1560.62	1	0	1	1	1	1	1	1	1	1
9	High	29	adult	776.65	389.96	1	1	1	1	1	1	1	1	1	0
9	High	29	adult	975.52	1241.62	1	0	1	1	1	1	1	1	0	1
9	High	29	adult	1261.36	750	1	0	0	1	1	1	1	1	1	0
9	High	29	adult	828.52	1629.09	1	0	1	1	1	1	1	1	1	0
9	High	29	juvinille	1888.89	540.99	1	0	0	0	1	1	1	1	1	0
9	High	29	adult	1477.81	1207.75	1	0	0	1	1	1	1	1	1	0
9	High	29	adult	135.91	1144.72	1	0	0	0	1	1	1	1	1	0
9	High	29	adult	1787.08	1189.21	1	0	1	1	1	1	1	1	1	0
9	High	29	juvinille	34.09	400.92	1	0	1	0	1	1	1	1	1	0
9	High	29	juvinille	102.27	1121.43	1	0	0	1	1	1	1	0	1	1
9	High	29	adult	2750	232.4	1	0	0	1	1	1	1	1	1	0
9	High	29	adult	405	2038.55	1	0	0	0	1	1	1	1	1	0
