# Supplementary material for: Association of human disturbance and gastrointestinal parasite infection of yellow baboons in western Tanzania
Source: PLoS One. 2022 Jan 12;17(1):e0262481. doi: 10.1371/journal.pone.0262481 (PMC8754341; doi:10.1371/journal.pone.0262481)
Supplement: S3 Table — Table showing transect scores of transects assessing the human disturbance of natural habitat within the home range of nine yellow baboon troops in western Tanzania. (XLSX) [file pone.0262481.s003.xlsx]

## Sheet: Sheet1
Troop Number	Type of Disturbance	Transect Scores
		One	Two	Three	Four	Five
1	Cut Tree	0	0	0	0	0
1	Footpath	2	2	2	2	9
1	Vehicle Track	1	0	0	0	1
1	Livestock	0	0	0	2	4
1	Human Presence	0	0	0	0	0
1	Man-made Structure	0	0	0	0	0
1	Charcoal Production	0	0	0	0	0
1	Crop Agriculture	0	0	0	0	0
1	Discarded Rubbish	0	0	0	0	0
1	Honey Production	0	0	0	0	0
1	Tape Markers	0	0	1	0	0
1	Camera Traps	0	0	0	0	0
1	Metal Markers	0	0	0	0	0
2	Cut Tree	2	2	2	2	2
2	Footpath	4	0	0	2	3
2	Vehicle Track	7	0	4	7	10
2	Livestock	0	0	0	0	0
2	Human Presence	2	1	0	0	0
2	Man-made Structure	2	0	0	0	1
2	Charcoal Production	0	0	0	0	0
2	Crop Agriculture	0	0	0	0	0
2	Discarded Rubbish	0	0	0	0	0
2	Honey Production	0	0	0	0	0
2	Tape Markers	0	0	0	0	0
2	Camera Traps	0	0	0	1	0
2	Metal Markers	0	0	0	0	0
3	Cut Tree	3	3	3	3	3
3	Footpath	0	3	7	8	11
3	Vehicle Track	0	0	1	0	0
3	Livestock	1	0	0	0	0
3	Human Presence	0	0	1	4	0
3	Man-made Structure	0	0	0	0	0
3	Charcoal Production	0	0	0	0	0
3	Crop Agriculture	0	0	0	0	0
3	Discarded Rubbish	0	0	0	0	0
3	Honey Production	0	0	0	0	0
3	Tape Markers	0	0	0	0	0
3	Camera Traps	0	0	0	1	0
3	Metal Markers	0	0	1	0	2
4	Cut Tree	2	1	1	2	0
4	Footpath	5	1	2	0	1
4	Vehicle Track	0	0	0	0	0
4	Livestock	0	0	0	3	1
4	Human Presence	1	0	0	0	0
4	Man-made Structure	0	0	0	0	0
4	Charcoal Production	0	0	0	0	0
4	Crop Agriculture	0	0	0	0	0
4	Discarded Rubbish	0	0	0	0	0
4	Honey Production	0	0	0	0	0
4	Tape Markers	1	2	0	0	0
4	Camera Traps	0	0	0	0	0
4	Metal Markers	0	1	1	0	0
5	Cut Tree	301	370	279	276	216
5	Footpath	23	27	45	28	43
5	Vehicle Track	1	2	0	0	0
5	Livestock	19	26	34	37	60
5	Human Presence	13	7	37	0	8
5	Man-made Structure	4	8	35	3	4
5	Charcoal Production	17	13	12	12	10
5	Crop Agriculture	4	4	3	2	0
5	Discarded Rubbish	3	4	23	0	1
5	Honey Production	0	0	0	0	0
5	Tape Markers	0	0	0	0	0
5	Camera Traps	0	0	0	0	0
5	Metal Markers	0	0	0	0	0
6	Cut Tree	291.089	415.126	236	276	316
6	Footpath	23.7624	11.7647	21	18	18
6	Vehicle Track	0	3.36134	2	0	2
6	Livestock	67.3267	84.0336	63	28	26
6	Human Presence	0	5.04202	1	0	5
6	Man-made Structure	0	1.68067	2	0	1
6	Charcoal Production	0	11.7647	1	3	3
6	Crop Agriculture	0	0	1	0	1
6	Discarded Rubbish	0	0	0	0	0
6	Honey Production	0	0	0	0	0
6	Tape Markers	0	0	0	0	0
6	Camera Traps	0	0	0	0	0
6	Metal Markers	0	0	0	0	0
7	Cut Tree	230	251	244	416	286
7	Footpath	15	10	27	17	15
7	Vehicle Track	0	0	1	1	2
7	Livestock	39	80	17	30	35
7	Human Presence	14	4	8	2	0
7	Man-made Structure	0	0	2	1	1
7	Charcoal Production	3	8	1	6	6
7	Crop Agriculture	0	0	5	0	0
7	Discarded Rubbish	0	0	0	0	4
7	Honey Production	0	0	0	0	0
7	Tape Markers	0	0	0	0	0
7	Camera Traps	0	0	0	0	0
7	Metal Markers	0	0	0	0	0
8	Cut Tree	39	94	44	54	40
8	Footpath	1	16	17	5	4
8	Vehicle Track	0	0	0	0	0
8	Livestock	4	12	5	3	0
8	Human Presence	4	5	16	0	0
8	Man-made Structure	0	1	6	0	0
8	Charcoal Production	1	0	6	2	1
8	Crop Agriculture	0	1	1	0	0
8	Discarded Rubbish	0	0	0	0	0
8	Honey Production	0	8	6	0	0
8	Tape Markers	0	0	0	0	0
8	Camera Traps	0	0	0	0	0
8	Metal Markers	0	0	0	0	0
9	Cut Tree	137	147	237	331.034	77.3723
9	Footpath	38	36	28	34.4828	8.75912
9	Vehicle Track	1	5	3	3.44828	0
9	Livestock	61	66	50	124.138	4.37956
9	Human Presence	10	36	18	32.7586	7.29927
9	Man-made Structure	6	6	1	18.9655	1.45985
9	Charcoal Production	1	2	5	0	0
9	Crop Agriculture	13	2	0	10.3448	4.37956
9	Discarded Rubbish	10	5	2	22.4138	0
9	Honey Production	0	0	1	0	0
9	Tape Markers	0	0	0	0	0
9	Camera Traps	0	0	0	0	0
9	Metal Markers	0	0	0	0	0
